# Supplementary material for: The Physico-Chemical Properties of Glipizide: New Findings
Source: Molecules. 2021 May 24;26(11):3142. doi: 10.3390/molecules26113142 (PMC8197375; doi:10.3390/molecules26113142)
Supplement: Supplementary file 1 [file molecules-26-03142-s001.zip]

Archive with 1 entries (1 files):
- molecules-1222567-supplementary.pdf
